# Supplementary material for: Establishing Saccharomyces cerevisiae as a host for renewable acrylic acid production
Source: Microb Cell Fact. 2026 Mar 4;25:93. doi: 10.1186/s12934-026-02974-3 (PMC13067684; doi:10.1186/s12934-026-02974-3)
Supplement: Supplementary file 1 — Supplementary Material 1. Supplementary Fig: Supplementary Figures, Contains all the supplementary figures referenced in the text. [file 12934_2026_2974_MOESM1_ESM.xlsx]

## Sheet: Sheet1
	out of flaks	total	Column headers indicate ALE population and isolate number.
Gene			ALE1_isolate1	ALE1_isolate2	ALE1_isolate3	ALE1_isolate4	ALE1_isolate6	ALE2_isolate1	ALE2_isolate2	ALE2_isolate3	ALE2_isolate4	ALE2_isolate5	ALE2_isolate6	ALE3_isolate1	ALE3_isolate2	ALE3_isolate3	ALE3_isolate4	ALE3_isolate5	ALE3_isolate6	ALE4_isolate1	ALE4_isolate2	ALE5_isolate1	ALE5_isolate2	ALE5_isolate3	ALE5_isolate4	ALE5_isolate5	ALE5_isolate6
ACH1 ←	5/5	25	100% S155P (TCT→CCT)	100% S155P (TCT→CCT)	100% S155P (TCT→CCT)	100% S155P (TCT→CCT)	100% S155P (TCT→CCT)	100% coding (58/1581 nt) +T	100% coding (58/1581 nt) +T	100% coding (58/1581 nt) +T	100% coding (58/1581 nt) +T	100% coding (58/1581 nt) +T	100% coding (58/1581 nt) +T	100% P458L (CCT→CTT)	100% G393E (GGG→GAG)	100% P458L (CCT→CTT)	100% L54P (CTG→CCG)	100% P458L (CCT→CTT)	100% P458L (CCT→CTT)	100% H190Y (CAC→TAC)	100% H190Y (CAC→TAC)	100% V365F (GTC→TTC)	100% V365F (GTC→TTC)	100% V365F (GTC→TTC)	100% H496R (CAT→CGT)	100% V365F (GTC→TTC)	100% V365F (GTC→TTC)
YJR115W	5/5	25	61% coding (87/111 nt) + TG	71% coding (87/111 nt) +TG	58% coding (87/111 nt) + TG	49% coding (87/111 nt) + TG	64% coding (87/111 nt) + TG	100% coding (87/111 nt) + TG	68% coding (87/111 nt) + TG	60% coding (87/111 nt) + TG	74% coding (87/111 nt) + TG	78% coding (87/111 nt) + TG	57% coding (87/111 nt) + TG	75% coding (87/111 nt) + TG	67% coding (87/111 nt) + TG	77% coding (87/111 nt) + TG	60% coding (87/111 nt) + TG	48% coding (87/111 nt) + TG	55% coding (87/111 nt) + TG	52% coding (87/111 nt) + TG	71% coding (87/111 nt) + TG	52% coding (87/111 nt) + TG	52% coding (87/111 nt) + TG	52% coding (87/111 nt) + TG	52% coding (87/111 nt) + TG	61% coding (87/111 nt) + TG	67% coding (87/111 nt) + TG
YNL338W_CDS	5/5	25	various	various	various	21% coding (121/585 nt) Δ1 bp	various	various	various	various	various	various	various	various	various	various	various	various	various	various	various	various	31% coding (190/585 nt) +A	various	various	various	various
NHA1	5/5	24	100% L246S (TTA→TCA)	100% L246S (TTA→TCA)	100% L246S (TTA→TCA)	100% L246S (TTA→TCA)	100% L246S (TTA→TCA)	100% L246S (TTA→TCA)	100% L246S (TTA→TCA)	100% L246S (TTA→TCA)	100% L246S (TTA→TCA)	100% L246S (TTA→TCA)	100% L246S (TTA→TCA)	100% L246S (TTA→TCA)	100% L246S (TTA→TCA)	100% L246S (TTA→TCA)	100% L246S (TTA→TCA)	100% L246S (TTA→TCA)	100% L246S (TTA→TCA)	100% L246S (TTA→TCA)	100% L246S (TTA→TCA)	100% L246S (TTA→TCA)	100% L246S (TTA→TCA)	100% L246S (TTA→TCA)		100% L246S (TTA→TCA)	100% L246S (TTA→TCA)
RDN5‑1 →	5/5	24	24% noncoding (113/121 nt) C→T	27% noncoding (113/121 nt) C→T	26% noncoding (113/121 nt) C→T	25% noncoding (113/121 nt) C→T	24% noncoding (113/121 nt) C→T	27% noncoding (113/121 nt) C→T	24% noncoding (113/121 nt) C→T	24% noncoding (113/121 nt) C→T	27% noncoding (113/121 nt) C→T	28% noncoding (113/121 nt) C→T	27% noncoding (113/121 nt) C→T	28% noncoding (113/121 nt) C→T	26% noncoding (113/121 nt) C→T	23% noncoding (113/121 nt) C→T		24% noncoding (113/121 nt) C→T	25% noncoding (113/121 nt) C→T	25% noncoding (113/121 nt) C→T	26% noncoding (113/121 nt) C→T	22% noncoding (113/121 nt) C→T	22% noncoding (113/121 nt) C→T	24% noncoding (113/121 nt) C→T	23% noncoding (113/121 nt) C→T	24% noncoding (113/121 nt) C→T	23% noncoding (113/121 nt) C→T
YDR544C_CDS ←	5/5	23	various	various	various	various	various	24% coding (60/210 nt) Δ1 bp	various	various	various	various	various	various	various	various	various		various	various	various		various	various	various	various	various
YLR466C‑B_CDS	5/5	24	100% coding (42/117 nt) +T	100% coding (42/117 nt) +T	100% coding (42/117 nt) +T	100% coding (42/117 nt) +T	100% coding (42/117 nt) +T	100% coding (42/117 nt) +T	100% coding (42/117 nt) +T	100% coding (42/117 nt) +T	100% coding (42/117 nt) +T	100% coding (42/117 nt) +T	100% coding (42/117 nt) +T	100% coding (42/117 nt) +T	100% coding (42/117 nt) +T	100% coding (42/117 nt) +T		100% coding (42/117 nt) +T	100% coding (42/117 nt) +T	100% coding (42/117 nt) +T	100% coding (42/117 nt) +T	100% coding (42/117 nt) +T	100% coding (42/117 nt) +T	coding (42/117 nt) +T	100% coding (42/117 nt) +T	100% coding (42/117 nt) +T	100% coding (42/117 nt) +T
YHR217C_CDS ←	5/5	21	various	various	various	various	various			various	various	various	various	various	various			various	various	various	various	various	various	various	various	various	various
YKR040C_CDS	5/5	20	100% coding (456/549 nt) Δ1 bp	100% coding (456/549 nt) Δ1 bp		100% coding (456/549 nt) Δ1 bp	100% coding (456/549 nt) Δ1 bp	100% coding (456/549 nt) Δ1 bp	100% coding (456/549 nt) Δ1 bp	100% coding (456/549 nt) Δ1 bp	100% coding (456/549 nt) Δ1 bp		100% coding (456/549 nt) Δ1 bp	100% coding (456/549 nt) Δ1 bp	100% coding (456/549 nt) Δ1 bp	100% coding (456/549 nt) Δ1 bp	100% coding (456/549 nt) Δ1 bp	100% coding (456/549 nt) Δ1 bp	100% coding (456/549 nt) Δ1 bp	100% coding (456/549 nt) Δ1 bp	100% coding (456/549 nt) Δ1 bp		100% coding (456/549 nt) Δ1 bp		100% coding (456/549 nt) Δ1 bp		29% coding (454‑456/549 nt) Δ3 bp
VAR1 →	4/5	12	29% coding (564/726 nt) +AAT			25% coding (564/726 nt) +AAT	41% coding (564/726 nt) +AAT	46% coding (564/726 nt) +AAT	31% coding (564/726 nt) +AAT	21% coding (564/726 nt) +AAT	32% coding (564/726 nt) +AAT	34% coding (564/726 nt) +AAT	various		28% coding (564/726 nt) +AAT								43% coding (564/726 nt) +AAT	35% coding (564/726 nt) +AAT
YNL179C_CDS ←	5/5	12			100% coding (174/189 nt) +A	100% coding (174/189 nt) +A	100% coding (174/189 nt) +A	100% coding (174/189 nt) +A						various		various		various			100% coding (174/189 nt) +A		100% coding (174/189 nt) +A		100% coding (174/189 nt) +A	100% coding (174/189 nt) +A	100% coding (174/189 nt) +A
ETR1 →	4/5	11			100% M1I (ATG→ATT) †			54% M1I (ATG→ATC) †	57% M1I (ATG→ATC) †	40% M1I (ATG→ATC) †	46% M1I (ATG→ATC) †	44% M1I (ATG→ATC) †	49% M1I (ATG→ATC) †				100% M1I (ATG→ATT) †					100% M1V (ATG→GTG) †	100% M1V (ATG→GTG) †	100% M1V (ATG→GTG) †
RDN5‑6 →	3/5	8						30% noncoding (113/121 nt)								35% noncoding (113/121 nt) C→T		35% noncoding (113/121 nt) C→T				39% noncoding (113/121 nt) C→T		20% noncoding (113/121 nt) C→T	25% noncoding (113/121 nt) C→T	36% noncoding (113/121 nt) C→T	31% noncoding (113/121 nt) C→T
DBP2 →	3/5	7	50% coding (131/1323 nt) Δ1 bp	50% coding (131/1323 nt) Δ1 bp	40% coding (131/1323 nt) Δ1 bp					63% L478P (CTT→CCT)		various		various								62% L478P (CTT→CCT)
TEL1 →	1/5	7			100% E2626E (GAG→GAA)	100% E2626E (GAG→GAA)		100% E2626E (GAG→GAA)	100% E2626E (GAG→GAA)							100% E2626E (GAG→GAA)		100% E2626E (GAG→GAA)				100% E2626E (GAG→GAA)
YBR238C →	2/5	7		100% Q158* (CAA→TAA)			100% Q158* (CAA→TAA)							100% coding (910/2196 nt) Δ1 bp	100% coding (910/2196 nt) Δ1 bp	100% coding (910/2196 nt) Δ1 bp		100% coding (910/2196 nt) Δ1 bp	100% coding (910/2196 nt) Δ1 bp
CYC8 →	3/5	6	29% coding (1690‑1692/2901 nt) Δ3 bp													100% coding (1689/2901 nt) +CAA		100% coding (1689/2901 nt) +CAA	100% coding (1689/2901 nt) +CAA	100% coding (1689/2901 nt) +CAA					100% W367C (TGG→TGT)
PEP5 →	1/5	6						100% S330G (AGC→GGC)	100% S330G (AGC→GGC)	100% S330G (AGC→GGC)	100% S330G (AGC→GGC)	100% S330G (AGC→GGC)	100% S330G (AGC→GGC)
DAD3 ←	1/5	5												100% V75V (GTG→GTA)	100% V75V (GTG→GTA)	100% V75V (GTG→GTA)		100% V75V (GTG→GTA)	100% V75V (GTG→GTA)
BAT1 →	1/5	3														63% G214C (GGT→TGT)		54% G214C (GGT→TGT)	100% G214C (GGT→TGT)
CCC2 →	3/5	3								100% A527G (GCC→GGC)					100% A527G (GCC→GGC)										100% A527G (GCC→GGC)
THR1 →	1/5	3								56% R174L (CGT→CTT)		52% R174L (CGT→CTT)	61% R174L (CGT→CTT)
YNL190W →	3/5	3			100% K2N (AAG→AAC)														100% K2N (AAG→AAC)		100% K2N (AAG→AAC)
ARP5 ←		2																		100% K74N (AAG→AAT)	100% K74N (AAG→AAT)
CDC27 →		2																				23% coding (1099‑1101/2277 nt)					37% coding (1098/2277 nt) +AAT
LCB1 ←		2																		100% E196G (GAA→GGA)	100% E196G (GAA→GGA)
PAC1 ←		2																		100% T118T (ACT→ACC)	100% T118T (ACT→ACC)
YGR079W →		2														22% S2N (AGC→AAC)		22% S2N (AGC→AAC)
ALP1 ←		1																								47% D470G (GAT→GGT)
ASI3 ←		1																		100% D472D (GAT→GAC)
ATM1 ←		1																					100% R397G (AGA→GGA)
CDC45 ←		1					100% K300N (AAG→AAC)
DAK2 ←		1											58% E253D (GAA→GAT)
DGK1 →		1																								58% L104W (TTG→TGG)
DON1 →		1																		100% V295F (GTC→TTC)
DUR1_2 →		1																40% S26* (TCA→TAA)
ECI1 ←		1							44% S68G (AGT→GGT)
FBP26 →		1															100% N414K (AAC→AAA)
FLO11 →		1																	22% T714T (ACT→ACC)
GPI8 →		1						47% V291G (GTA→GGA)
GSY2 →		1																							100% V91F (GTT→TTT)
IME2 ←		1																									100% R160R (AGA→AGG)
IXR1 ←		1				100% Q86* (CAA→TAA)
KTR3 ←		1														64% Y20* (TAC→TAA)
LAM6 →		1																									100% coding (1246/2082 nt) Δ1 bp
LOC1 ←		1					100% K196N (AAG→AAC)
MAE1 ←		1																								100% D531E (GAC→GAA)
MCM6 ←		1														44% S807L (TCA→TTA)
MED2 ←		1																							100% E111* (GAA→TAA)
MPP6 →		1																		100% D27N (GAT→AAT)
MPS1 ←		1													100% H94N (CAT→AAT)
MSC3		1	100% V427L (GTG→CTG)
MTM1 ←		1																				100% D233E (GAC→GAA)
NSG1 ←		1																							100% G36* (GGA→TGA)
NUM1 →		1			100% P1232P (CCA→CCG)
PAN1 →		1				50% Q1114Q (CAG→CAA)
PDR12		1	44% V1193V (GTC→GTT)
PDS1 ←		1								100% V70L (GTG→CTG)
PIR1 ←		1																various
PRM9 →		1																			100% C147F (TGC→TTC)
RRP42 ←		1												67% C58G (TGT→GGT)
RSC3 ←		1							40% A689G (GCT→GGT)
SBP1 ←		1																									100% coding (421‑444/885 nt)
SLD5 →		1																				100% V281L (GTC→CTC)
SLM1 →		1																						100% K334N (AAG→AAC)
SNF5 ←		1						53% L611F (TTA→TTT)
SPT23 ←		1		100% G522R (GGA→AGA)
SPT23 ←		1					100% G522R (GGA→AGA)
SSF2 →		1							48% E200A (GAA→GCA)
SWH1 →		1											36% R325R (AGG→CGG)
SWI1 ←		1								55% coding (59/4014 nt) +TAT
TDA6		1	32% L319P (CTG→CCG)
THI6 →		1							59% R505C (CGT→TGT)
tX(XXX)L →		1													61% noncoding (99/101 nt) A→G
ULP1 →		1																	47% V487F (GTC→TTC)
URA2 →		1																				100% K1564M (AAG→ATG)
VHS3 →		1		45% E251G (GAG→GGG)
YBR027C_CDS →		1													100% L71I (CTC→ATC), 100% coding (223/333 nt)
YCL041C_CDS ←		1																						27% coding (306/495 nt) Δ1 bp
YDR239C ←		1							36% S336S (TCA→TCG)
YDR426C_CDS ←		1											various
YEL025C ←		1																							100% P1174L (CCA→CTA)
YER189W →		1																				62% I76V (ATT→GTT)
YFL019C_CDS →		1																						100% I68V (ATC→GTC)
YHR219W →		1		67% E657Q (GAG→CAG)
YIL152W ←		1															100% Q43Q (CAA→CAG)
YIL161W ←		1									100% N89K (AAT→AAG)
YJR023C_CDS →		1														35% coding (25/399 nt) +TAT
YKR018C ←		1												46% E601G (GAG→GGG)
YLR049C ←		1									100% K311N (AAG→AAC)
YLR154C‑H ←		1						100% T9K (ACA→AAA)
YNL054W‑B →		1																100% Y1522H (TAC→CAC)
YPL077C →		1																53% Q53K (CAA→AAA)
YPS7 ←		1								100% I122T (ATT→ACT)
