# Supplementary material for: Establishing Saccharomyces cerevisiae as a host for renewable acrylic acid production
Source: Microb Cell Fact. 2026 Mar 4;25:93. doi: 10.1186/s12934-026-02974-3 (PMC13067684; doi:10.1186/s12934-026-02974-3)
Supplement: Supplementary file 2 — Supplementary Material 2. Supplementary Table 1: Mutations, Contains information about all mutations found during the whole genome resequencing. [file 12934_2026_2974_MOESM2_ESM.xlsx]

## Sheet: Tabelle1
Main Study Strains
Name	start strain	relevant genotype	Relevant manipulation	Reference
CEN.PK113-7D		MATa MAL2-8c SUC2
GL01		GFP, KANMX	XI3::pGAL1-GFP-tCYC1, KANMX	(29)
IMX581		MATa ura3-52 can1Δ::cas9-natNT2 TRP1 LEU2 HIS3		(54)
X353	IMX581	MCRN, MCRCm	XI3::pENO2-MCRN, pHXT7-MCRCm	(48)
AA01	X353	MCRN, MCRCm, tACC1	ACC1::tACC1	This study
AA06	AA01	MCRN, MCRCm, tACC1, GroL, GroS	X-2::pTDH3-GroL, pTEF1-GroS	This study
AA27	IMX581	GroL, GroS	X-2::pTDH3-GroL, pTEF1-GroS	This study
LE_AA001	CEN.PK113-7D	ΔACH1	ΔACH1	This study
LE_AA002	IMX581	ΔACH1	ΔACH1	This study
LE_AA003	AA06	MCRN, MCRCm, tACC1, GroL, GroS, ΔACH1	ΔACH1	This study
LE_AA004	AA27	GroL, GroS, ΔACH1	ΔACH1	This study
LE_AA005	IMX581	ΔYBR238C	ΔYBR238C	This study
LE_AA006	IMX581	ETR1m	ETR1-M1V	This study
LE_AA007	IMX581	CYC8m	CYC8-W367C	This study
LE_AA008	LE_AA002	ΔACH1, ΔYBR238C	ΔYBR238C	This study
LE_AA009	LE_AA002	ΔACH1, ETR1m	ETR1-M1V	This study
LE_AA010	LE_AA002	ΔACH1, CYC8m	CYC8-W367C	This study
LE_AA011	LE_AA010	ΔACH1, CYC8m, ETR1m	ETR1-M1V	This study
LE_AA012	LE_AA011	ΔACH1, ETR1m, CYC8m, ΔYBR238C	ΔYBR238C	This study
LE_AA013	LE_AA004	GroL, GroS, ΔACH1, Ll_ldh	X3::pTEF2-Ll_ldh	This study
LE_AA015	LE_AA004	GroL, GroS, ΔACH1, ΔETR1	ΔETR1	This study
LE_AA016	LE_AA004	GroL, GroS, ΔACH1, mETR1	ETR1-M1V	This study
LE_AA003p82	LE_AA003	MCRN, MCRCm, tACC1, GroL, GroS, ΔACH1, Hs_acuN, Hs_acuK	pLE082 (pTDH3-Hs_AcuN, pTEF1-Hs_AcuK)	This study
LE_AA003p83	LE_AA003	MCRN, MCRCm, tACC1, GroL, GroS, ΔACH1, St_stk_07830, Af_aflv_0566, Ec_yciA	pLE083 (pTDH3-St_stk_07830, pTEF1-Af_aflv_0566, pCCW12-Ec_YciA)	This study
LE_AA003p84	LE_AA003	MCRN, MCRCm, tACC1, GroL, GroS, ΔACH1, St_stk_07830, Ca_crt, Ec_yciA	pLE084 (pTDH3-St_stk_07830, pTEF1-Ca_crt, pCCW12-Ec_YciA)	This study
LE_AA003p85	LE_AA003	MCRN, MCRCm, tACC1, GroL, GroS, ΔACH1, St_stk_07830, Me_mels_1449, Ec_yciA	pLE085 (pTDH3-St_stk_07830, pTEF1-Me_mels_1449, pCCW12-Ec_YciA)	This study
LE_AA003p86	LE_AA003	MCRN, MCRCm, tACC1, GroL, GroS, ΔACH1, St_stk_07830, Ms_msed_2001, Ec_yciA	pLE086 (pTDH3-St_stk_07830, pTEF1-Ms_msed_2001, pCCW12-Ec_YciA)	This study
LE_AA003p87	LE_AA003	MCRN, MCRCm, tACC1, GroL, GroS, ΔACH1, St_stk_07830, Rp_spo147, Ec_yciA	pLE087 (pTDH3-St_stk_07830, pTEF1-Rp_spo147, pCCW12-Ec_YciA)	This study
LE_AA003p88	LE_AA003	MCRN, MCRCm, tACC1, GroL, GroS, ΔACH1, St_stk_07830, Cp_crt2, Ec_yciA	pLE088 (pTDH3-St_stk_07830, pTEF1-Cp_crt2, pCCW12-Ec_YciA)	This study
LE_AA003p89	LE_AA003	MCRN, MCRCm, tACC1, GroL, GroS, ΔACH1, St_stk_07830, Ca_pcsIIm, Ec_yciA	pLE089 (pTDH3-St_stk_07830, pTEF1-Ca_pcsIIm, pCCW12-Ec_YciA)	This study
LE_AA003p90	LE_AA003	MCRN, MCRCm, tACC1, GroL, GroS, ΔACH1, St_stk_07830, Hs_acuK, Ec_yciA	pLE090 (pTDH3-St_stk_07830, pTEF1-Hk_acuK, pCCW12-Ec_YciA)	This study
LE_AA003p98	LE_AA003	MCRN, MCRCm, tACC1, GroL, GroS, ΔACH1, Ms_msed_1456, Ca_crt, Ec_yciA	pLE098 (pTDH3-Ms_msed_1456, pTEF1-Ca_crt, pCCW12-Ec_YciA)	This study
LE_AA003p99	LE_AA003	MCRN, MCRCm, tACC1, GroL, GroS, ΔACH1, St_stk_07830, Ca_crt, Ec_yciA	pLE099 (pTDH3-Cn_pct, pTEF1-Ca_crt, pCCW12-Ec_yciA)	This study
LE_AA003p100	LE_AA003	MCRN, MCRCm, tACC1, GroL, GroS, ΔACH1, Cn_pct, Ca_crt, Ec_yciA	pLE100 (pTDH3-Cp_pct, pTEF1-Ca_crt, pCCW12-Ec_yciA)	This study
LE_AA004pLE_YTK7	LE_AA004	GroL, GroS, ΔACH1	pLE_YTK007	This study
LE_AA004p63	LE_AA004	GroL, GroS, ΔACH1, Cp_act, Cp_acl2, Sp_borB	pLE063 (pTDH3-Cp_act, pPGK1-Cp_acl2, pCCW12-Sp_borB)	This study
LE_AA004p64	LE_AA004	GroL, GroS, ΔACH1, Cp_act, Cp_acl2, Pp_vdlD	pLE064 (pTDH3-Cp_act, pPGK1-Cp_acl2, pCCW12-Pp_vdlD)	This study
LE_AA004p65	LE_AA004	GroL, GroS, ΔACH1, Cp_act, Cp_acl2, Hi_yciA	pLE065 (pTDH3-Cp_act, pPGK1-Cp_acl2, pCCW12-Hi_yciA)	This study
LE_AA004p66	LE_AA004	GroL, GroS, ΔACH1, Cp_act, Cp_acl2, Ec_yciA	pLE066 (pTDH3-Cp_act, pPGK1-Cp_acl2, pCCW12-Ec_yciA)	This study
LE_AA004p67	LE_AA004	GroL, GroS, ΔACH1, Cp_act, Cp_acl2, An_coaT	pLE067 (pTDH3-Cp_act, pPGK1-Cp_acl2, pCCW12-An_coaT)	This study
LE_AA004p68	LE_AA004	GroL, GroS, ΔACH1, Cp_act, Cp_acl2, Ps_coaT	pLE068 (pTDH3-Cp_act, pPGK1-Cp_acl2, pCCW12-Ps_coaT)	This study
LE_AA004p69	LE_AA004	GroL, GroS, ΔACH1, Cp_act, Cp_acl2, Aa_pst	pLE069 (pTDH3-Cp_act, pPGK1-Cp_acl2, pCCW12-Aa_pst)	This study
LE_AA004p70	LE_AA004	GroL, GroS, ΔACH1, Cp_act, Cp_acl2, Me_pct	pLE070 (pTDH3-Cp_act, pPGK1-Cp_acl2, pCCW12-Me_pct)	This study
LE_AA004p71	LE_AA004	GroL, GroS, ΔACH1, Cp_act, Cp_acl2, Ec_scpC	pLE071 (pTDH3-Cp_act, pPGK1-Cp_acl2, pCCW12-Ec_scpC)	This study
LE_AA004p72	LE_AA004	GroL, GroS, ΔACH1, Cp_act, Cp_acl2, Cp_pct	pLE072 (pTDH3-Cp_act, pPGK1-Cp_acl2, pCCW12-Cp_pct)	This study
LE_AA004p73	LE_AA004	GroL, GroS, ΔACH1, Cp_act, Cp_acl2, Cn_pct	pLE073 (pTDH3-Cp_act, pPGK1-Cp_acl2, pCCW12-Cn_pct)	This study
LE_AA004p91	LE_AA004	GroL, GroS, ΔACH1, Cp_act, Da_acl085, Ec_yciA	pLE091 (pTDH3-Cp_act, pPGK1-Da_acl085, pCCW12-Ec_YciA)	This study
LE_AA004p92	LE_AA004	GroL, GroS, ΔACH1, Cp_act, As_kaI, Ec_yciA	pLE092 (pTDH3-Cp_act, pPGK1-As_kaI, pCCW12-Ec_YciA)	This study
LE_AA004p93	LE_AA004	GroL, GroS, ΔACH1, Cp_act, Fb_acl743, Ec_yciA	pLE093 (pTDH3-Cp_act, pPGK1-Fb_acl743, pCCW12-Ec_YciA)	This study
LE_AA004p94	LE_AA004	GroL, GroS, ΔACH1, Cp_act, Un_kaI, Ec_yciA	pLE094 (pTDH3-Cp_act, pPGK1-Un_kaI, pCCW12-Ec_YciA)	This study
LE_AA004p95	LE_AA004	GroL, GroS, ΔACH1, Cp_act, Sa_gabT, Ec_yciA	pLE095 (pTDH3-Cp_act, pPGK1-Sa_gabT, pCCW12-Ec_YciA)	This study
LE_AA004p96	LE_AA004	GroL, GroS, ΔACH1, Cn_pct, Cp_acl2, Ec_yciA	pLE096 (pTDH3-Cn_pct, pPGK1-Sa_gabT, pCCW12-Ec_YciA)	This study
LE_AA004p97	LE_AA004	GroL, GroS, ΔACH1, Cp_pct, Cp_acl2, Ec_yciA	pLE097 (pTDH3-Cp_pct, pPGK1-Sa_gabT, pCCW12-Ec_YciA)	This study
LE_AA015p66	LE_AA015	GroL, GroS, ΔACH1, ΔETR1, Cp_act, Cp_acl2, Ec_yciA	pLE066 (pTDH3-Cp_act, pPGK1-Cp_acl2, pCCW12-Ec_yciA)	This study
LE_AA015p73	LE_AA015	GroL, GroS, ΔACH1, ΔETR1, Cp_act, Cp_acl2, Cn_pct	pLE073 (pTDH3-Cp_act, pPGK1-Cp_acl2, pCCW12-Cn_pct)	This study
LE_AA015pLE_YTK7	LE_AA015	GroL, GroS, ΔACH1, ΔETR1	pLE_YTK007	This study
LE_AA016p66	LE_AA016	GroL, GroS, ΔACH1, mETR1, Cp_act, Cp_acl2, Ec_yciA	pLE066 (pTDH3-Cp_act, pPGK1-Cp_acl2, pCCW12-Ec_yciA)	This study
LE_AA016p73	LE_AA016	GroL, GroS, ΔACH1, mETR1, Cp_act, Cp_acl2, Cn_pct	pLE073 (pTDH3-Cp_act, pPGK1-Cp_acl2, pCCW12-Cn_pct)	This study
LE_AA016pLE_YTK7	LE_AA016	GroL, GroS, ΔACH1, mETR1	pLE_YTK007	This study
Prestudy Strains
Name	Start strain	Genotype Description	Manipulated genes	Reference
X353	IMX581	MCRN, MCRCm	XI-3::pENO2-MCRN, pHXT7-MCRCm	(48)
X353b	IMX581	MCRN, MCRCm	XI-3::pTEF1-MCRN, pHXT7-MCRCm	(48)
X354	IMX581	MCRN, MCRCm	XI-3::pFBA1-MCRN, pHXT7-MCRCm	(48)
AA01	X353	MCRN, MCRCm, tACC1	ACC1::tACC1	This study
AA02	X353	MCRN, MCRCm, Cn_pct, Aflv0566, Ec_yciA	XI-5::pCCW12-Cn_pct, pTDH3-Aflv0566, pENO2-Ec_yciA	This study
AA03	X353	MCRN, MCRCm, Msed1456, Msed2001, Ec_yciA	XI-5::pCCW12-Msed1456, pTDH3-Msed2001, pENO2-Ec_yciA	This study
AA04	AA01	MCRN, MCRCm, tACC1, Cn_pct, Aflv0566, Ec_yciA	XI-5::pCCW12-Cn_pct, pTDH3-Aflv0566, pENO2-Ec_yciA	This study
AA05	AA01	MCRN, MCRCm, tACC1, Msed1456, Msed2001, Ec_yciA	XI-5::pCCW12-Msed1456, pTDH3-Msed2001, pENO2-Ec_yciA	This study
AA06	AA01	MCRN, MCRCm, tACC1, GroL, GroS	X-2::pTDH3-GroL, pTEF1-GroS	This study
AA07	IMX581	GFP	XI-1::pTEF1-GFP	This study
AA08	X353	MCRN, MCRCm, GroL, GroS	X-2::pTDH3-GroL, pTEF1-GroS	This study
AA09	AA03	MCRN, MCRCm, Msed1456, Msed2001, Ec_yciA, GroL, GroS	X-2::pTDH3-GroL, pTEF1-GroS	This study
AA10	X353	MCRN, MCRCm, Msed1426	X-3::pTEF1-Msed1426	This study
AA11	X353	MCRN, MCRCm, STK04800	X-3::pTEF1-STK04800	This study
AA12	X353	MCRN, MCRCm, RsacuI	X-3::pTEF1-RsacuI	This study
AA13	AA03	MCRN, MCRCm, Msed1456, Msed2001, Ec_yciA, Msed1426	X-3::pTEF1-Msed1426	This study
AA14	AA03	MCRN, MCRCm, Msed1456, Msed2001, Ec_yciA, STK04800	X-3::pTEF1-STK04800	This study
AA15	AA03	MCRN, MCRCm, Msed1456, Msed2001, Ec_yciA, RsacuI	X-3::pTEF1-RsacuI	This study
AA16	AA02	MCRN, MCRCm, Cn_pct, Aflv0566, Ec_yciA, GroL, GroS	X-2::pTDH3-GroL, pTEF1-GroS	This study
AA17	AA02	MCRN, MCRCm, Cn_pct, Aflv0566, Ec_yciA, Msed1426	X-3::pTEF1-Msed1426	This study
AA18	AA02	MCRN, MCRCm, Cn_pct, Aflv0566, Ec_yciA, STK04800	X-3::pTEF1-STK04800	This study
AA19	AA02	MCRN, MCRCm, Cn_pct, Aflv0566, Ec_yciA, RsacuI	X-3::pTEF1-RsacuI	This study
AA20	AA10	MCRN, MCRCm, Msed1426, GroL, GroS	X-2::pTDH3-GroL, pTEF1-GroS	This study
AA21	AA11	MCRN, MCRCm, STK04800, GroL, GroS	X-2::pTDH3-GroL, pTEF1-GroS	This study
AA22	AA12	MCRN, MCRCm, RsacuI, GroL, GroS	X-2::pTDH3-GroL, pTEF1-GroS	This study
AA23	AA20	MCRN, MCRCm, Msed1426, GroL, GroS, GapN	XI-1::pTEF1-GapN	This study
AA24	AA21	MCRN, MCRCm, STK04800, GroL, GroS, GapN	XI-1::pTEF1-GapN	This study
AA25	AA22	MCRN, MCRCm, RsacuI, GroL, GroS, GapN	XI-1::pTEF1-GapN	This study
AA26	AA08	MCRN, MCRCm, GroL, GroS, ΔGAL80	GAL80::gRNA	This study
AA27	IMX581	GroL, GroS	X-2::pTDH3-GroL, pTEF1-GroS	This study
AA28	IMX581	ΔGAL80	GAL80::gRNA	This study
AA29	AA27	GroL, GroS, ΔGAL80	GAL80::gRNA	This study
AA30	X354	MCRN, MCRCm, Cnpct, Aflv0566, EcyciA	pAA01 (pCCW12-Cnpct, Aflv0566-pTDH3, pENO2-EcyciA)	This study
AA31	X354	MCRN, MCRCm, Cppct, PcsIIm, EcyciA	pAA02 (pCCW12-Cppct, PcsIIm-pTDH3, pENO2-EcyciA)	This study
AA32	X353b	MCRN, MCRCm, Cnpct, Aflv0566, EcyciA	pAA01 (pCCW12-Cnpct, Aflv0566-pTDH3, pENO2-EcyciA)	This study
AA33	X353b	MCRN, MCRCm, Cppct, PcsIIm, EcyciA	pAA02 (pCCW12-Cppct, PcsIIm-pTDH3, pENO2-EcyciA)	This study
AA34	X353	MCRN, MCRCm, Cnpct, Aflv0566, EcyciA	pAA01 (pCCW12-Cnpct, Aflv0566-pTDH3, pENO2-EcyciA)	This study
AA35	X353	MCRN, MCRCm, Cppct, PcsIIm, EcyciA	pAA02 (pCCW12-Cppct, PcsIIm-pTDH3, pENO2-EcyciA)	This study
AA36	AA08	MCRN, MCRCm, GroL, GroS, Cnpct, Aflv0566, EcyciA	pAA01 (pCCW12-Cnpct, Aflv0566-pTDH3, pENO2-EcyciA)	This study
AA37	AA08	MCRN, MCRCm, GroL, GroS, Cppct, PcsIIm, EcyciA	pAA02 (pCCW12-Cppct, PcsIIm-pTDH3, pENO2-EcyciA)	This study
AA38	AA08	MCRN, MCRCm, GroL, GroS, Msed1456, Msed2001, EcyciA	pAA03 (pCCW12-Msed1456, Msed2001-pTDH3, pENO2-EcyciA)	This study
AA39	AA08	MCRN, MCRCm, GroL, GroS, Cnpct, Aflv0566, HiyciA	pAA04 (pCCW12-Cnpct, Aflv0566-pTDH3, pENO2-HiyciA)	This study
AA40	AA08	MCRN, MCRCm, GroL, GroS, Cppct, PcsIIm, HiyciA	pAA05 (pCCW12-Cppct, PcsIIm-pTDH3, pENO2-HiyciA)	This study
AA41	AA08	MCRN, MCRCm, GroL, GroS, Msed1456, Msed2001, HiyciA	pAA06 (pCCW12-Msed1456, Msed2001-pTDH3, pENO2-HiyciA)	This study
AA42	AA20	MCRN, MCRCm, Msed1426, GroL, GroS, Cnpct, Aflv0566, EcyciA	pAA01 (pCCW12-Cnpct, Aflv0566-pTDH3, pENO2-EcyciA)	This study
AA43	AA20	MCRN, MCRCm, Msed1426, GroL, GroS, Cppct, PcsIIm, EcyciA	pAA02 (pCCW12-Cppct, PcsIIm-pTDH3, pENO2-EcyciA)	This study
AA44	AA21	MCRN, MCRCm, STK04800, GroL, GroS, Cnpct, Aflv0566, EcyciA	pAA01 (pCCW12-Cnpct, Aflv0566-pTDH3, pENO2-EcyciA)	This study
AA45	AA21	MCRN, MCRCm, STK04800, GroL, GroS, Cppct, PcsIIm, EcyciA	pAA02 (pCCW12-Cppct, PcsIIm-pTDH3, pENO2-EcyciA)	This study
AA46	AA22	MCRN, MCRCm, RsacuI, GroL, GroS, Cnpct, Aflv0566, EcyciA	pAA01 (pCCW12-Cnpct, Aflv0566-pTDH3, pENO2-EcyciA)	This study
AA47	AA22	MCRN, MCRCm, RsacuI, GroL, GroS, Cppct, PcsIIm, EcyciA	pAA02 (pCCW12-Cppct, PcsIIm-pTDH3, pENO2-EcyciA)	This study
AA48	AA23	MCRN, MCRCm, Msed1426, GroL, GroS, GapN, Cnpct, Aflv0566, EcyciA	pAA01 (pCCW12-Cnpct, Aflv0566-pTDH3, pENO2-EcyciA)	This study
AA49	AA23	MCRN, MCRCm, Msed1426, GroL, GroS, GapN, Cppct, PcsIIm, EcyciA	pAA02 (pCCW12-Cppct, PcsIIm-pTDH3, pENO2-EcyciA)	This study
AA50	AA24	MCRN, MCRCm, STK04800, GroL, GroS, GrpN, Cnpct, Aflv0566, EcyciA	pAA01 (pCCW12-Cnpct, Aflv0566-pTDH3, pENO2-EcyciA)	This study
AA51	AA24	MCRN, MCRCm, STK04800, GroL, GroS, GapN, Cppct, PcsIIm, EcyciA	pAA02 (pCCW12-Cppct, PcsIIm-pTDH3, pENO2-EcyciA)	This study
AA52	AA25	MCRN, MCRCm, RsacuI, GroL, GroS, GapN, GroS, Cnpct, Aflv0566, EcyciA	pAA01 (pCCW12-Cnpct, Aflv0566-pTDH3, pENO2-EcyciA)	This study
AA53	AA25	MCRN, MCRCm, RsacuI, GroL, GroS, GapN, Cppct, PcsIIm, EcyciA	pAA02 (pCCW12-Cppct, PcsIIm-pTDH3, pENO2-EcyciA)	This study
AA54	AA26	MCRN, MCRCm, GroL, GroS, ΔGAL80, Cnpct, Aflv0566, EcyciA	pAG01 (pGAL7-Cnpct, Aflv0566-pGAL10, pGAL1-EcyciA)	This study
AA55	AA26	MCRN, MCRCm, GroL, GroS, ΔGAL80, Cppct, PcsIIm, EcyciA	pAG02 (pGAL7-Cppct, PcsIIm-pGAL10, pGAL1-EcyciA)	This study
AA56	AA26	MCRN, MCRCm, GroL, GroS, ΔGAL80, Msed1456, Msed2001, EcyciA	pAG03 (pGAL7-Msed1456, Msed2001-pGAL10, pGAL1-EcyciA)	This study
BA01	AA27	GroL, GroS, Cpact, Cpacl2, EcyciA	pBA01 (pCCW12-Cpact, Cpacl2-pTDH3, pTEF1-EcyciA)	This study
BA02	AA27	GroL, GroS, Cdact, Cpacl2, EcyciA	pBA02 (pCCW12-Cdact, Cpacl2-pTDH3, pTEF1-EcyciA)	This study
BA03	AA27	GroL, GroS, Cpact, Cpacl2, HiyciA	pBA03 (pCCW12-Cpact, Cpacl2-pTDH3, pTEF1-HiyciA)	This study
BA04	AA29	GroL, GroS, ΔGAL80, Cpact, Cpacl2, EcyciA	pBG01 (pGAL7-Cpact, Cpacl2-pGAL10, pGAL1-EcyciA)	This study
BA05	AA29	GroL, GroS, ΔGAL80, Cpact, Cpacl2, HiyciA	pBG03 (pGAL7-Cpact, Cpacl2-pGAL10, pGAL1-HiyciA)	This study
BA06	AA27	GroL, GroS, Cpact	X-4::pCCW12-Cpact	This study
BA07	AA27	GroL, GroS, Cpact, Cpacl2	X-4::pCCW12-Cpact, Cpacl2-pTDH3	This study
BA08	AA27	GroL, GroS, Cpacl2	X-4::Cpacl2-pTDH3	This study
BA09	BA06	GroL, GroS, Cpact, Cpacl2, EcyciA	pBA04 (Cpacl2-pTDH3, pTEF1-EcyciA)	This study
BA10	BA07	GroL, GroS, Cpact, Cpacl2, EcyciA	pBA05 (pTEF1-EcyciA)	This study
BA11	BA08	GroL, GroS, Cpacl2, Cpact, EcyciA	pBA06 (pCCW12-Cpact, pTEF1-EcyciA)	This study
BA12	BA06	GroL, GroS, Cpact, Cpacl2, HiyciA	pBA07 (Cpacl2-pTDH3, pTEF1-EcyciA)	This study
BA13	BA07	GroL, GroS, Cpact, Cpacl2, HiyciA	pBA08 (pTEF1-EcyciA)	This study
BA14	BA08	GroL, GroS, Cpacl2, Cpact, HiyciA	pBA09 (pCCW12-Cpact, pTEF1-EcyciA)	This study
BA15	AA27	GroL, GroS, Cpact, Cpacl2, EcyciA	pBA10 (pCCW12-Cpact, Cpacl2-pTDH3, pTEF1-EcyciA)	This study
BA16	AA27	GroL, GroS, Cpact, Cpacl2, HiyciA	pBA11 (pCCW12-Cpact, Cpacl2-pTDH3, pTEF1-HiyciA)	This study
BA17	AA27	GroL, GroS, Cpact, Cpacl2, EcyciA	pBA12 (pCCW12-Cpact, Cpacl2-pTDH3, pTEF1-EcyciA)	This study
BA18	AA27	GroL, GroS, Cpact, Cpacl2, HiyciA	pBA13 (pCCW12-Cpact, Cpacl2-pTDH3, pTEF1-HiyciA)	This study
References
29. Already cited in the main manuscript.
48. Already cited in the main manuscript.
56. Already cited in the main manuscript.
