# Supplementary material for: Establishing Saccharomyces cerevisiae as a host for renewable acrylic acid production
Source: Microb Cell Fact. 2026 Mar 4;25:93. doi: 10.1186/s12934-026-02974-3 (PMC13067684; doi:10.1186/s12934-026-02974-3)
Supplement: Supplementary file 3 — Supplementary Material 3. Supplementary Table 2: Plasmids, Contains information about all plasmids used in this study. [file 12934_2026_2974_MOESM3_ESM.xlsx]

## Sheet: Tabelle1
Gene	Source	Sequence 5'-3'	Synthesising Company
Ec_GroL	Escherichia coli	ATGGCAGCTAAAGACGTTAAGTTTGGTAACGATGCCAGAGTTAAGATGTTGAGAGGTGTTAACGTATTGGCAGATGCCGTCAAGGTAACCTTGGGTCCAAAGGGTAGAAACGTCGTTTTGGACAAAAGTTTCGGTGCACCTACTATAACTAAGGACGGTGTCAGTGTAGCTAGAGAAATAGAATTGGAAGACAAATTCGAAAACATGGGTGCACAAATGGTCAAGGAAGTAGCCAGTAAGGCTAATGATGCTGCCGGTGACGGTACTACAACTGCAACCGTCTTGGCTCAAGCCATCATTACTGAAGGTTTGAAGGCCGTCGCTGCTGGTATGAACCCTATGGACTTAAAAAGAGGTATCGATAAAGCAGTAACAGCTGCAGTTGAAGAATTGAAGGCT…	Twist Bioscience
Ec_GroS	Escherichia coli	ATGAACATCAGACCATTGCATGATAGAGTTATTGTAAAGAGAAAAGAAGTTGAAACTAAGTCTGCAGGTGGTATTGTTTTAACAGGTTCTGCAGCTGCCAAGTCTACTAGAGGTGAAGTCTTGGCAGTTGGTAACGGTAGAATTTTGGAAAACGGTGAAGTTAAGCCATTGGATGTCAAAGTTGGTGACATCGTTATTTTCAACGATGGTTACGGTGTTAAATCCGAAAAGATCGATAATGAAGAAGTTTTGATCATGTCTGAATCCGACATCTTGGCTATAGTCGAAGCATAA	Twist Bioscience
MCRN	Chloroflexus aurantiacus	ATGAGTGGTACAGGTAGATTAGCAGGTAAAATAGCATTGATAACAGGTGGTGCCGGTAACATAGGTTCCGAATTAACAAGAAGATTTTTGGCAGAAGGTGCCACCGTTATTATCTCTGGTAGAAACAGAGCAAAGTTAACTGCCTTGGCTGAAAGAATGCAAGCAGAAGCCGGTGTCCCTGCTAAGAGAATTGATTTGGAAGTTATGGATGGTTCTGACCCAGTCGCTGTAAGAGCAGGTATTGAAGCCATAGTAGCTAGACATGGTCAAATCGATATCTTGGTTAACAACGCAGGTTCAGCTGGTGCACAAAGAAGATTGGCTGAAATTCCTTTAACTGAAGCAGAATTGGGTCCAGGTGCCGAAGAAACATTACATGCATCCATTGCCAATTTGTTG…	Twist Bioscience
MCRCm	Chloroflexus aurantiacus	ATGTCCGCTACCACTGGTGCTAGATCTGCATCAGTTGGTTGGGCTGAAAGTTTGATCGGTTTGCATTTGGGTAAAGTCGCATTGATCACAGGTGGTTCCGCCGGTATCGGTGGTCAAATTGGTAGATTGTTAGCATTAAGTGGTGCCAGAGTTATGTTGGCAGCCAGAGATAGACATAAGTTAGAACAAATGCAAGCTATGATTCAATCAGAATTGGCAGAAGTTGGTTACACTGATGTTGAAGACAGAGTCCACATAGCTCCAGGTTGCGATGTCTCTTCAGAAGCCCAATTGGCTGACTTAGTAGAAAGAACTTTGTCTGCTTTCGGTACAGTTGATTATTTGATTAATAACGCAGGTATAGCCGGTGTAGAAGAAATGGTTATAGATATGCCTGTT…	Twist Bioscience
Hs_AcuN	Halomonas sp. HTNK1	ATGACAACCTCTACCCAAACGGAGCTGAAAAAAGGCCCTCTAAATGGTATCACTGTGCTTGATTTTTCTAGAGTGTTAGCGGGACCCTATTGCACGATGGTATTAGCAGACTTGGGTGCGCGTGTAATTAAGATCGAAAAAATCGGGACCGGCGACGATACCAGGGAGTTTGGACCATTTGTAGAAGGGGAATCAGCATACTTCTCATGCTTTAACAGAAATAAGGAGTCAATAGTACTTGACATTAAATCTCCGCGTGACAGAGAACTTTTAGAACGTCTATTAGATGAGAGTGATGTCTTGGTAGAGAATTTTCGTCCGGGAGTAATGGATCGTCTTGGATACGGACCAGAGCGTTTAGCGATGACACACCCCCATCTTATATACAGTTCTATATCT…	IDT
Hs_AcuK	Halomonas sp. HTNK1	ATGATTGTGGTGGAGAGGAGAGAAAGGGTTGGTTTGATCATCCTGAATCGTCCTAAGTCCCTAAATGCCCTGAACAGGCAGTTGGCGGAGGAAACTTTGGCAGTGTTAAGAGAAATGGATGCGGACCCTGGCATCGGTGCAATAGTAGTCACAGGTAATCCCAGAGCGTTTGCGGCTGGAGCGGATATAGAGGAGATGGCTGAGAAGAGTTTTACGGACTTTTACATGGACGATTTTCTATCACCATGGGATCAAGTTAGACAAATTTCTAAGCCAATCATTGCAGCCGTTGGAGGGTTCGCTCTTGGCGGGGGATGTGAGCTGGCCTTACTGTGTGACTTCATTATAGCCTCAGACGATGCGCAGTTTGGGCAACCGGAGATAAAGTTAGGCATATTG…	IDT
St_stk_07830	Sulfurisphaera tokodaii	ATGACAGAAAAATTGTCCGAACAATTGCAACAATTAGGTGAACAAAACTTGGAAGAAAAAGCAGATTACAATATGAGATATTACAAGTACTTGTACAAAAAGTCTATCGAAGAACCTGATAAATTCTGGGGTGAATTAGCCGAAGAATTAATAACCTGGTACGAACCTTGGAAACAAGCATTTGTCCAAGAAGAAGGTTTGTTGACAAAATGGTTCGTTGGTGGTAAATTGAACGCTTCATACAATGCTGTAGATAGACACTTAAACTCTCATAGAAAATACAAGGCCGCCATCTTTTGGGAATCTGAAAAAGGTGAAAAGAAGGTAGTCACTTATCAAGATTTGTTCTACGAAGTCAACAAATGGGCTAATGCATTAAGAGAATTGGGTGTCAAAAAG…	Twist Bioscience
Af_aflv_0566	Anoxybacillus flavithermus	ATGTTTTCCATCCAACAAGAAGGTTACGTCGCTATTTTGGCCTTACACAGACCACCAGCAAATGCATTAGCCTCTTCCGTCTTGAAAGAATTGTCTGAAAGATTGGATGCTTTGAAGGAAGACGAACAAGTTAGAGTAATTGTTTTGCATGGTGAAGGTAGATTTTTCTCTGCTGGTGCCGATATTAAGGAATTTACTGCTATCGAAGCCAGTGAACAAGCTGCCGAATTAGCAAGAGCCGGTCAACAAGTTATGGAAAAGATTGAACAATTCCCAAAGCCAATAATTGCAGCTATACACGGTGCCGCATTGGGTGGTGGTTTAGAATTGGCTATGTCCTGTCACTTAAGAATCGTTGCAGAAAATGCCAAGTTGGGTTTACCAGAATTGCAATTAGGT…	Twist Bioscience
Ec_yciA	Escherichia coli	ATGTCTACTACCCATAATGTTCCACAAGGTGACTTAGTTTTGAGAACATTGGCAATGCCTGCAGATACAAACGCTAATGGTGACATTTTTGGTGGTTGGTTGATGTCTCAAATGGATATTGGTGGTGCAATATTGGCTAAGGAAATCGCACATGGTAGAGTTGTAACTGTCAGAGTTGAAGGTATGACTTTCTTAAGACCAGTAGCTGTTGGTGACGTAGTTTGTTGCTACGCAAGATGTGTTCAAAAAGGTACTACCTCTGTTTCCATTAACATAGAAGTTTGGGTCAAGAAAGTTGCTAGTGAACCAATTGGTCAAAGATACAAGGCTACAGAAGCATTGTTCAAGTACGTCGCTGTTGATCCAGAAGGTAAACCAAGAGCTTTGCCTGTTGAATAA	Twist Bioscience
Ca_crt	Clostridium acetobutylicum	ATGGAATTAAATAACGTCATATTGGAAAAGGAAGGTAAAGTTGCAGTCGTCACTATCAACAGACCTAAGGCCTTAAACGCTTTGAACTCTGATACTTTAAAGGAAATGGACTATGTTATTGGTGAAATTGAAAATGATTCCGAAGTCTTGGCTGTAATCTTGACAGGTGCTGGTGAAAAGAGTTTCGTCGCTGGTGCAGATATATCCGAAATGAAAGAAATGAATACTATAGAAGGTAGAAAGTTTGGTATCTTGGGTAACAAGGTCTTCAGAAGATTAGAATTGTTAGAAAAGCCAGTCATCGCAGCTGTAAACGGTTTTGCCTTGGGTGGTGGTTGTGAAATTGCAATGTCATGCGACATTAGAATCGCCTCCTCTAACGCTAGATTCGGTCAACCA…	Twist Bioscience
Me_mels_1449	Megasphaera elsdenii	ATGGACTACCAAAACATTATCTTTGCTGTTGAAGATGGTATTGCCACCATCACTATTAACAGACCTAAGGCATTGAACGCTTTGAACCAAGCCACTGTTTCCGAATTGAAGGATGTTGTCGAAAAGATCGCAGCTGATAAGGCCATTAAAGTCGTTATTATCACTGGTGCTGGTGCAAAATCTTTCGTTGCTGGTGCAGACATTAAAGAAATGGCTTCTAAGAACGCTGCAGAAGGTAGAGAATGGGGTCAATTCGGTCAAAACGTTTTCACTGAAATCGAAAACTTACCACAACCTGTTATTGCAGCTATCAACGGTTTCGCATTAGGTGGTGGTTGTGAATTATCTTGTGCATGCGACATTAGATATGCAGCTGAAAACGCCAAGTTTGGTCAACCA…	Twist Bioscience
Ms_msed_2001	Metallosphaera sedula	ATGGAATTTGAAACAATCGAAACTAAGAAGGAAGGTAACTTGTTCTGGATAACTTTAAATAGACCTGATAAGTTGAATGCTTTAAACGCCAAATTGTTAGAAGAATTAGACAGAGCTGTTTCACAAGCCGAATCAGATCCTGAAATCAGAGTAATTATCATAACAGGTAAAGGTAAAGCATTTTGCGCTGGTGCAGACATCACTCAATTCAACCAATTGACTCCAGCTGAAGCCTGGAAATTTTCAAAGAAGGGTAGAGAAATCATGGACAAGATCGAAGCCTTGTCTAAGCCTACCATAGCTATGATTAACGGTTACGCTTTGGGTGGTGGTTTAGAATTGGCATTAGCCTGTGACATAAGAATCGCTGCCGAAGAAGCTCAATTAGGTTTGCCAGAA…	Twist Bioscience
Rp_spo147	Ruegeria pomeroyi	ATGGCCTTCGAAACAATTATCGTCGAAGTTGAAGATCACGTTGCTTTGATTAGATTGAATAGACCAGATGCTTTAAACGCATTGAACACTCAATTATTGGGTGAATTGTGCACAGCTTTAGAAGAAGCTGATGGTAATGACAAAGTTAGATGCATAGTCATTACCGGTTCTGATAAGGCCTTCGCTGCTGGTGCTGACATTAGAGAAATGTCCCAAAAGACATACGTAGAAGTCTACTCTGAAAACTTATTTGCCGCTGCTAACGATAGAGTATCAGCTATTAGAAAGCCTATTATAGCAGCTGTAGCTGGTTACGCTTTAGGTGGTGGTTGCGAATTGGCTATGTTGTGCGACTTCATTATCGCAGCTGATACTGCAAAGTTTGGTCAACCAGAAATT…	Twist Bioscience
Cp_crt2	Clostridium pasteurianum	ATGGACTTCAACAATATAATCTTGGAAAAGGAAGAAAAGATCGCAGTTGTAACTATTAACAGACCAAAGGCATTGAACGCTTTGAACTCCGAAACATTGACTGAATTGGACTCAGTTATCGATGAAATTGACAAGGATAACGAAATTTTGGCTGTTGTATTGACTGGTGCCGGTAAATCTTTTGTTGCTGGTGCAGACATAAGTGAAATGAAAGACATGAATGTAGTTGAAGGTAGAAAGTTTGGTATCTTGGGTAACAAGGTCTTCAGAAAGTTGGAAAACTTGGAAAAACCTGTTATCGCAGCTTTAAATGGTTTCACCTTAGGTGGTGGTTGTGAAATAGCTATGTCCTGTGACATCAGAATAGCTTCTACTAAGGCTAAGTTCGGTCAACCTGAA…	Twist Bioscience
Ca_pcsIIm	Chloroflexus aurantiacus	ATGGAAAGATATAGATACTTCAGAATCGAATACCATCCACCTACTGCATCTGCCGGTAAATTAGCAGTAGTTACTGTCACCAATCCACCTGTTAATGCATTAAACGAAAGAGCCTTGGATGAATTAAACACAATCGTAGATCACTTGGCAAGAAGACAAGACGTTGCTGCAATCGTTTTTACTGGTCAAGGTGCAAGATCCTTCGTTGCAGGTGCTGATATTAGACAATTGTTAGAAGAAATTCATACCGTCGAAGAAGCCATGGCATTGCCTAACAATGCCCATTTGGCATTCAGAAAAATTGAAAAGATGAACAAACCTTGTATTGCAGCTATTAACGGTGTTGCATTGGGTGGTGGTTTGGAATTTGCCATGGCCTGTCATTACAGAGTTGCAGAT…	Twist Bioscience
Ms_msed_1456	Metallosphaera sedula	ATGTTCATGAGATACATCATGGTCGAAGAACAAACATTGAAGACTGGTTCCCAAGAATTAGAAGAAAAAGCTGACTATAACATGAGATACTATGCTCATTTGATGAAATTGTCTAAAGAAAAACCTGCTGAATTTTGGGGTTCATTAGCCCAAGACTTGTTAGACTGGTACGAACCATGGAAGGAAACAATGAGACAAGAAGACCCTATGACTAGATGGTTTATTGGTGGTAAAATCAATGCTTCATACAATGCAGTTGATAGACACTTGAACGGTCCTAGAAAATTCAAGGCTGCTGTAATCTGGGAATCTGAATTAGGTGAAAGAAAGATTGTAACCTACCAAGATATGTTTTATGAAGTAAATAGATGGGCTAACGCCTTGAGATCATTAGGTGTT…	Twist Bioscience
Cn_pct	Cupriavidus necator	ATGAAAGTTATCACTGCTAGAGAAGCTGCTGCTTTAGTTCAAGACGGTTGGACAGTTGCTTCAGCCGGTTTTGTTGGTGCTGGTCATGCTGAAGCCGTTACAGAAGCCTTGGAACAAAGATTCTTGCAATCTGGTTTGCCAAGAGATTTGACTTTGGTTTACTCAGCTGGTCAAGGTGACAGAGGTGCTAGAGGTGTAAACCACTTCGGTAACGCTGGTATGACAGCTTCAATCGTAGGTGGTCATTGGAGATCTGCTACAAGATTGGCTACCTTGGCTATGGCTGAACAATGCGAAGGTTATAATTTGCCACAAGGTGTTTTGACACATTTGTATAGAGCTATCGCAGGTGGTAAACCTGGTGTTATGACAAAGATCGGTTTACACACATTCGTTGAT…	Twist Bioscience
Cp_pct	Anaerotignum propionicum (Clostridium propionicum)	ATGAGAAAAGTCCCAATTATCACCGCAGATGAAGCTGCCAAATTAATCAAGGACGGTGACACAGTCACAACTTCCGGTTTTGTTGGTAACGCTATACCTGAAGCATTGGACAGAGCTGTCGAAAAGAGATTTTTGGAAACAGGTGAACCAAAGAATATTACTTATGTCTATTGTGGTTCTCAAGGTAATAGAGATGGTAGAGGTGCTGAACATTTCGCTCATGAAGGTTTGTTGAAGAGATATATCGCTGGTCATTGGGCTACCGTCCCAGCCTTGGGTAAAATGGCTATGGAAAATAAGATGGAAGCATACAATGTTTCACAAGGTGCTTTATGTCATTTGTTCAGAGATATAGCAAGTCATAAACCAGGTGTCTTCACTAAGGTCGGTATAGGTACT…	Twist Bioscience
Cp_act	Anaerotignum propionicum (Clostridium propionicum)	ATGAAAAGACCATTGGAAGGTATTAGAGTTTTGGATTTGACCCAAGCATATTCTGGTCCTTTCTGTACTATGAATTTGGCAGATCATGGTGCCGAAGTCATTAAAATAGAAAGACCAGGTTCAGGTGACCAAACAAGAGGTTGGGGTCCTATGGAAAACGACTATTCCGGTTACTACGCTTACATCAACAGAAACAAAAAGGGTATCACTTTGAATTTGGCAAGTGAAGAAGGTAAAAAGGTTTTCGCAGAATTGGTCAAATCTGCCGATGTAATATGTGAAAACTACAAAGTAGGTGTTTTGGAAAAGTTAGGTTTTTCATACGAAGTTTTGAAGGAATTGAACCCAAGAATCATCTATGGTTCCATTAGTGGTTTCGGTTTGACCGGTGAATTATCT…	Twist Bioscience
Cp_acl2	Anaerotignum propionicum (Clostridium propionicum)	ATGGTTGGTAAAAAGGTTGTCCATCACTTGATGATGTCTGCCAAAGATGCTCATTATACTGGTAATTTGGTAAACGGTGCCAGAATAGTTAATCAATGGGGTGACGTCGGTACAGAATTGATGGTATATGTTGATGGTGACATTTCCTTGTTTTTAGGTTACAAGGATATCGAGTTTACTGCACCAGTCTATGTTGGTGACTTTATGGAATACCACGGTTGGATCGAAAAGGTTGGTAACCAAAGTTACACTTGTAAGTTCGAAGCATGGAAAGTTGCCAAGATGGTCGATATTACCAACCCTCAAGACACCAGAGCTACTGCATGTGAACCACCTGTTTTGTGCGGTACTGCTACAGGTTCTTTGTTTATTGCAAAGGATAACCAAAGAGGTCCACAA…	Twist Bioscience
Sp_borB	Streptomyces physcomitrii	ATGACCGGTACAAATACTCATTCCGATGTCTGGATCAGACAATACAGACCAGCTCATCCAACTGCACCTCAATTGATTTGTTTGCCACATGCTGGTGGTTCAGCAACTTTCTACCATCCAGTTGCTGCTGCATTAGCACCAAGATGTGACGTATTGGCCGTTCAATACCCAGGTAGACAAGATAGAAGAGCTGAAAAGCCATTGGAAGATATTGACGAATTGGCCAACCAATTGTTTCCAGTCTTGAGAGCTAGAGTACACCAACCAGTAGCATTGTTTGGTCATTCTATGGGTGCTACTTTAGCCTTTGAATTGGCCAGAAGATTTGAATCTGCAGGTATCAGTTTGGAAGCCTTATTAGTTAGTGCCAGACCTGCTCCATCTAGACAAAGAACTGGT…	Twist Bioscience
Pp_vdlD	Pseudomonas putida	ATGGAACCTGGTAACGCTCAATTGTCTATGACCGTTTTGATGACACCAGACATGGCTAACTTCTCCGGTAATGTTCATGGTGGTACATTATTGAAGTACTTGGACGAAGTCGCTTACGCATGTGCCTCAAGATACGCAGGTTCTTATGTCGTTACCTTGTCCGTAGATCAAGTTATTTTTAGAGAACCAGTCCATGTTGGTGAATTAGTTACATTTTTGGCTTCTGTCAATTATACTGGTAATACCTCTATGGAAGTCGGTATTAAAGTCGTAACTGAAAACATTAGAGAAAGATCAGTCAGACATTCCAACTCTTGTTTCTTTACCATGGTTGCTGTAGATGACAATAGAAGACCAGTCCCTGTTCCACCTAGACAACCACACTCCTCTGAAGAAAAG…	Twist Bioscience
Hi_yciA	Haemophilus influenzae	ATGTCCGCTAACTTCACCGACAAAAATGGTAGACAATCCAAAGGTGTCTTATTATTGAGAACTTTGGCAATGCCATCAGATACTAACGCAAATGGTGACATTTTTGGTGGTTGGATTATGTCCCAAATGGATATGGGTGGTGCTATTTTGGCAAAAGAAATTGCACATGGTAGAGTCGTTACTGTCGCTGTTGAATCCATGAACTTTATCAAGCCTATATCAGTTGGTGACGTTGTATGCTGTTACGGTCAATGTTTGAAAGTTGGTAGATCCTCTATCAAGATTAAAGTCGAAGTTTGGGTTAAGAAAGTTGCTTCTGAACCAATAGGTGAAAGATACTGCGTTACAGATGCAGTTTTCACCTTTGTTGCAGTCGACAATAACGGTAGATCTAGAACC…	Twist Bioscience
An_coaT	Aspergillus nidulans	ATGAGTGCATCCGCTTTATTGAGATCTAGAGTTAGAAGACCATCTTACTTGAACAAGATCGCCAAGGCTGAAGACTTAATCGACTTGTTTCCTAACGGTTCATACATCGGTTGGTCTGGTTTCACAGGTGTTGGTTACCCAAAGAAAGTTCCTACAGCCTTAGCTGATCACGTTGAAAAGAACGGTTTGGAAGGTAAATTGAAGTATACATTATTTGTTGGTGCTTCATCTGGTGCTGAAACCGAAAACAGATGGGCCAGATTGAACATGATCGATAGAAGATCACCACACCAAGTTGGTAAAGAAATCGCTAAAGGTATAAACAATGGTCAAATCAAGTTTTTCGACAAACATTTGTCTATGTTTCCATCAGACTTAACATACGGTTGGTACACATTA…	Twist Bioscience
Ps_coaT	Propionibacterium freudenreich	ATGAACGAAAGAATTTCTAATGAAAAATTAAGAGGTAAAATTATGACCGCTGATGAAGCTGCAGCATTGATCCCAAATGGTGCTCAAATTGGTTTCGGTGGTTTCACTGGTTCTGGTTACCCTAAAGAATTGCCTCAAGCCTTAGCAAACAGAATCAAAGCTGCACACGAAAGAGGTGAAGAATTTACAGTAAATGCCTTTACTGGTGCTTCTACTGCACCAGAATTGGATGGTGCTTTAGCTGGTGTCGATGGTATGCACTACAGAATGCCATACCAATCTGATCCAACTTTGAGAAAGAAAATCAACGATGGTACTACATTGTATACTGATATTCACTTGTCACATTCTGCCCAATTGGTAGCAGAAGGTTTCATGGGTAAATTGGACTTCGCAGTA…	Twist Bioscience
Aa_pst	Acidipropionibacterium acidipropionici	ATGTCAGACAGAATTGCTAATGAAGCCTTAAGACAAAAAGTTATGTCCGCTGATGATGCTGCATCCTTGATCCATGATGGTGACCAAATTGGTTTTGGTGGTTTCACCGGTAGTGGTTATCCTAAGGAATTTCCTCCTGCTTTAGCTAAGAGAATTACCGCAGCTCACGAAAAAGGTGAACATTTCACTGTTAACGCTTTTACCGGTGCTTCCACTGCACCAGAATTAGATGGTGTCTTAGCTGGTGTAGATGGTATCGGTATGAGATCTCCTTATCAATCAGATCCAACTATGAGAGCTAAGATAAACGACGGTACATCTTTTTACACAGACATCCACTTGTCCCAATTCGGTATGCAAGTAAGAGAAGGTTTCTTTGGTAAATTGGATTATGCCGTT…	Twist Bioscience
Me_pct	Megasphaera elsdenii	ATGAGAAAGGTAGAAATTATCACCGCTGAACAAGCTGCACAATTAGTTAAGGATAATGATACCATCACCAGTATTGGTTTCGTTTCAAGTGCCCATCCTGAAGCCTTAACTAAGGCTTTGGAAAAGAGATTCTTAGATACTAACACCCCTCAAAATTTGACCTACATCTATGCAGGTTCTCAAGACAAGAGAGATGGTAGAGCTGCAGAACACTTGGCTCATACCGGTTTATTGAAGAGAGCTATAATTGGTCATTGGCAAACTGTTCCTGCTATTGGTAAATTAGCCGTCGAAAACAAGATTGAAGCCTACAATTTTTCTCAAGGTACTTTGGTTCATTGGTTCAGAGCTTTGGCAGGTCATAAGTTGGGTGTATTCACTGACATCGGTTTAGAAACC…	Twist Bioscience
Ec_scpC	Escherichia coli	ATGGAAACTCAATGGACAAGAATGACTGCTAACGAAGCCGCCGAAATCATTCAACACAATGACATGGTTGCTTTTAGTGGTTTTACTCCTGCCGGTTCACCAAAAGCCTTACCAACTGCCATTGCTAGAAGAGCAAACGAACAACATGAAGCCAAAAAGCCATACCAAATAAGATTATTGACTGGTGCCTCCATATCTGCCGCAGCAGATGACGTTTTGAGTGATGCAGACGCAGTTTCCTGGAGAGCCCCATATCAAACTTCTTCAGGTTTGAGAAAGAAGATTAACCAAGGTGCCGTTTCATTTGTCGACTTGCATTTGTCTGAAGTCGCACAAATGGTCAATTACGGTTTCTTCGGTGACATTGACGTTGCCGTTATCGAAGCCTCAGCATTAGCA…	Twist Bioscience
Da_acl085	Dethiosulfatibacter aminovorans	ATGGTTGGTAAAAAGGTTGTCCATAAAGCAATGATGAGAGCCTCTGATGGTCACTATGTTGGTGACTTGGTCAATGGTGCTAAGTTACCAGTAGCATGGGGTGACGTTGGTACAGAATTGATGGTATTAGTTGATGGTGACATCTCCTTGTTTTTAGGTTACGATGAAATCGAGTTTACTGCCCCTGTCTATGTTGGTGACTTTATGGAATACCATGGTTGGATAGAAAAGGTCGGTAACACCAGTTACAAGTGTAAGTTCGAAGCATACAAGGTTGCTGCAATGTGCAACAGAACTGATATGGACACTACAGGTTTGGCCTCTACAGCCGCTACCGCTATTATACCACCTATATTATGTGGTACCGCTACTGGTTCATTGTACATCGCAAAGGATTTG…	Twist Bioscience
As_kal	Acetoanaerobium sticklandii	ATGAAGTCTGTTTTGAAGATAAGAATGTCAGCTCATGATGCACACTATGGTGGTGGTTTAGTAGACGGTGCAAGAATGTTGCAATTATTTGGTGACGTTGCCACAGAATTGTTAATAATGAATGATGGTGACGAAGGTTTGTTCAAAGCCTATGATATGGTTGAGTTTATGGCCCCAGTCTTCGCTGGTGACTACATTGAAGTCGAAGGTTCCATCACTGAACAGGGTAACACAAGTAGAAAGATGATCTTCGAAGCAAGAAAGGTCATCGTACCTAGAACCGATATTAACGACTCTGCTTGTGATGTTTTAGAAACCCCAATCGTTGTCTGTAGAGCATCCGGTACTTGCGTAGTTCCTAAAGATAAGCAAAGAAAGTAA	Twist Bioscience
Fb_acl743	Anaerotignum lactatifermentans (Firmicutes bacterium)	ATGGTTGGTAAAAAGGTTGTCCATCACTTGATGATGTCTGCCAAAGATGCTCATTATGTTGGTGGTTTAGTCAATGGTGCAAGAATCGTAGATCAATGGGGTGACGTTGGTACAGAATTGATGGTATACGTTGATGGTGACATTTCATTGTTTTTAGGTTACGAAAACATCGAATTTTTGGCCCCAGTCTATGTTGGTGACTTTATGGAATACCACGGTTGGATTGAAAAGGTCGGTAACCAATCCTATACCTGTAAATTCGAAGCATGGAAGGTTGCCACTCAATTGGATAGAACAGATGCTGACTTAAGTGGTGTTGCAACTCCTGGTACAGCTGCAACCGCTTGTGAACCACCTGTTTTGTGCGGTAGAGCCACTGGTTCTTTATACATCGCTAAA…	Twist Bioscience
Un_kal	Myxococcota bacterium	ATGGAATTGTCCGGTGACGTTGTCATCAGATTAAGAATGAGTGCACATGACGCCCACTATGGTGGTGACTTGGTCGACGGTGCCAGAATGTTGGGTTTATTTGGTGACGTTGCAACTGAATTGTTGATCAGATTCGATGGTGACGAAGGTTTGTTCAGAGCTTACGATGCAGTTGAATTTTTAGCCCCAGTCTATGCTGGTGACTACATTGAAGCTAGAGGTAGAATAACTAAAGCAGGTAGAACATCTAGAGCAATGCAATTTGAAGCCTTCAAGGTTATAGCTGCATCTAGAGATCCAGCTACCCCTTCAGCCGCTGACGTATTAGAACAACCTTTGTTGGTTTGTAAAGCATCTGGTACTTGCGTAGTTCCAATGGAATTTCAAAGACCTGTCAGA…	Twist Bioscience
Sa_gabT	Streptomyces avermitilis	ATGTCTGCTTTACCACAAGAAAGAAGAGTTGTCACAGCAATTCCAGGTCCTAAATCACAAGAATTACAAGCAAGAAGAACCGCCGTAGTTGCTGCAGGTGTTGGTTCCGTCTTGCCTGTATTCACTACTAGAGCTGGTGGTGGTATAATCGAAGATGTTGACGGTAACAGATTGATCGATTTCGGTTCAGGTATAGCTGTTACATCTGTCGGTGCATCAGCCGAAGCTGTCGTAAGAAGAGCATCCGCCCAATTGCAAGATTTTACACATACCTGTTTCATGGTTACTCCATATGAAGGTTACGTTGCTGTCGCAGAAGCCTTGGCTGAATTAACACCTGGTGACCACGCTAAAAAGTCCGCATTATTCAATAGTGGTGCAGAAGCCGTAGAAAACGCT…	Twist Bioscience
Cp_EI	Anaerotignum propionicum (Clostridium propionicum)	ATGTATACACTAGGGATAGACGTCGGAAGCGCATCCTCAAAAGCCGTGATCCTAAAGGACGGTAAAGACATTGTTGCTGCGGAAGTGGTACAGGTAGGCACCGGCAGTTCTGGACCACAGAGAGCCCTGGATAAGGCATTTGAAGTCTCTGGGCTTAAGAAGGAGGACATCTCATATACGGTAGCCACCGGCTATGGCCGTTTCAACTTTAGCGATGCTGACAAACAGATTTCAGAAATAAGTTGCCACGCCAAGGGTATCTATTTCCTGGTGCCGACTGCAAGAACCATTATTGATATTGGCGGGCAGGATGCAAAAGCAATTAGATTAGATGACAAGGGCGGTATCAAGCAGTTCTTTATGAACGACAAGTGTGCTGCTGGGACCGGGAGGTTTTTG…	IDT
Cp_EIIα	Anaerotignum propionicum (Clostridium propionicum)	ATGTCTCTTACTCAAGGTATGAAAGCTAAGCAACTGCTGGCTTATTTCCAGGGTAAGGCAGATCAGGATGCAAGGGAGGCTAAGGCCAGAGGCGAATTGGTGTGTTGGTCAGCGTCAGTCGCTCCACCAGAGTTTTGCGTAACGATGGGTATTGCCATGATTTATCCAGAAACTCACGCAGCGGGAATAGGGGCTCGTAAGGGGGCGATGGATATGCTTGAAGTCGCGGACAGGAAAGGCTATAATGTCGATTGTTGCTCTTACGGGAGGGTTAATATGGGGTACATGGAGTGTCTTAAAGAGGCGGCGATAACGGGTGTTAAACCGGAAGTCCTTGTGAACTCTCCCGCTGCTGACGTTCCCTTGCCAGATCTGGTCATCACGTGCAACAATATATGC…	IDT
Cp_EIIβ	Anaerotignum propionicum (Clostridium propionicum)	ATGTCTAGGGTGGAGGCTATCCTTTCACAGCTAAAAGACGTTGCCGCAAATCCCAAAAAGGCAATGGATGACTACAAGGCTGAAACCGGAAAAGGCGCCGTAGGAATCATGCCAATTTATTCACCGGAGGAGATGGTCCATGCCGCTGGTTACCTGCCTATGGGAATCTGGGGGGCACAGGGTAAAACTATCTCCAAAGCGAGAACCTACCTACCAGCCTTTGCCTGTAGTGTAATGCAACAAGTCATGGAACTACAGTGTGAGGGTGCATACGACGACTTGTCTGCTGTGATCTTTTCTGTACCTTGCGATACCCTAAAATGTTTAAGCCAAAAATGGAAAGGGACCTCCCCCGTCATCGTGTTTACGCATCCGCAAAATAGGGGGCTAGAGGCGGCA…	IDT
