# Supplementary material for: Establishing Saccharomyces cerevisiae as a host for renewable acrylic acid production
Source: Microb Cell Fact. 2026 Mar 4;25:93. doi: 10.1186/s12934-026-02974-3 (PMC13067684; doi:10.1186/s12934-026-02974-3)
Supplement: Supplementary file 4 — Supplementary Material 4. Supplementary Table 3: Strains, Contains information about all strains used in this study. [file 12934_2026_2974_MOESM4_ESM.xlsx]

## Sheet: Sheet1
Part I, plasmids for gRNA
Name	Base Plasmid	Relevant Characteristics	Source	20bp Target Sequence
pCfB3042		2μm ampR natMX gRNA-X4	(1)
pMCL9		2μm ampR URA3 GFP	(56)
pLE002	pCfB3042	gRNA-ACH1	This study	GACATACGGGTTCTACACCA
pLE021	pMCL9	gRNA-ACH1	This study	GACATACGGGTTCTACACCA
pLE074	pMCL9	gRNA-CYC8	This study	AGTGAAGTTTGGTACGATCT
pLE075	pMCL9	gRNA-ETR1	This study	CTTGGGAATCTGATGAGCTG
pLE076	pMCL9	gRNA-YBR238C	This study	GATGGTTACGATTGTTATTG
Part II, plasmids for gene expression in yeast
Name		Relevant characteristics	Source
pLE_YTK007		2μm KanR URA3 GFP	This study
pLE063	pLE_YTK007	Cp_act-Cp_acl2-Sp_borB-spacer	This study
pLE064	pLE_YTK007	Cp_act-Cp_acl2-Pp_vdlD-spacer	This study
pLE065	pLE_YTK007	Cp_act-Cp_acl2-Hi_yciA-spacer	This study
pLE066	pLE_YTK007	Cp_act-Cp_acl2-Ec_yciA-spacer	This study
pLE067	pLE_YTK007	Cp_act-Cp_acl2-An_coaT-spacer	This study
pLE068	pLE_YTK007	Cp_act-Cp_acl2-Ps_coaT-spacer	This study
pLE069	pLE_YTK007	Cp_act-Cp_acl2-Aa_pst-spacer	This study
pLE070	pLE_YTK007	Cp_act-Cp_acl2-Me_pct-spacer	This study
pLE071	pLE_YTK007	Cp_act-Cp_acl2-Ec_scpC-spacer	This study
pLE072	pLE_YTK007	Cp_act-Cp_acl2-Cp_pct-spacer	This study
pLE073	pLE_YTK007	Cp_act-Cp_acl2-Cn_pct-spacer	This study
pLE078	pLE_YTK007	Cp_pct-Cp_EI-Cp_EIIα-Cp_EIIβ	This study
pLE082	pLE_YTK007	Hk_acuN-Hk_acuK-spacer	This study
pLE083	pLE_YTK007	St_stk_07830-Af_aflv_0566-Ec_yciA-spacer	This study
pLE084	pLE_YTK007	St_stk_07830-Ca_crt-Ec_yciA-spacer	This study
pLE085	pLE_YTK007	St_stk_07830-Me_mels_1449-Ec_yciA-spacer	This study
pLE086	pLE_YTK007	St_stk_07830-Ms_msed_2001-Ec_yciA-spacer	This study
pLE087	pLE_YTK007	St_stk_07830-Rp_spo147-Ec_yciA-spacer	This study
pLE088	pLE_YTK007	St_stk_07830-Cp_crt2-Ec_yciA-spacer	This study
pLE089	pLE_YTK007	St_stk_07830-Ca_pcsIIm-Ec_yciA-spacer	This study
pLE090	pLE_YTK007	St_stk_07830-Hk_acuK-Ec_yciA-spacer	This study
pLE091	pLE_YTK007	Cp_act-Da_acl085-Ec_yciA-spacer	This study
pLE092	pLE_YTK007	Cp_act-As_kal-Ec_yciA-spacer	This study
pLE093	pLE_YTK007	Cp_act-Fb_acl743-Ec_yciA-spacer	This study
pLE094	pLE_YTK007	Cp_act-Un_kal-Ec_yciA-spacer	This study
pLE095	pLE_YTK007	Cp_act-Sa_gabT-Ec_yciA-spacer	This study
pLE096	pLE_YTK007	Cn_pct-Cp_acl2-Ec_yciA-spacer	This study
pLE097	pLE_YTK007	Cp_pct-Cp_acl2-Ec_yciA-spacer	This study
pLE098	pLE_YTK007	Ms_msed_1456-Ca_crt-Ec_yciA	This study
pLE099	pLE_YTK007	Cn_pct-Ca_crt-Ec_yciA	This study
pLE100	pLE_YTK007	Cp_pct-Ca_crt-Ec_yciA	This study
Part III, Plasmids used for prestudy strains
pSP-GM2		2μm ampR URA3 pTEF1-tCYC1, pPGK1-tADH1	(2)
pAA01	pSP-GM2	pCCW12-Cnpct, Aflv0566-pTDH3, pENO2-EcyciA	This study
pAA02	pSP-GM2	pCCW12-Cppct, PcsIIm-pTDH3, pENO2-EcyciA	This study
pAA03	pSP-GM2	pCCW12-Msed1456, Msed2001-pTDH3, pENO2-EcyciA	This study
pAA04	pSP-GM2	pCCW12-Cnpct, Aflv0566-pTDH3, pENO2-HiyciA	This study
pAA05	pSP-GM2	pCCW12-Cppct, PcsIIm-pTDH3, pENO2-HiyciA	This study
pAA06	pSP-GM2	pCCW12-Msed1456, Msed2001-pTDH3, pENO2-HiyciA	This study
pAG01	pSP-GM2	pGAL7-Cnpct, Aflv0566-pGAL10, pGAL1-EcyciA	This study
pAG02	pSP-GM2	pGAL7-Cppct, PcsIIm-pGAL10, pGAL1-EcyciA	This study
pAG03	pSP-GM2	pGAL7-Msed1456, Msed2001-pGAL10, pGAL1-EcyciA	This study
pBG01	pSP-GM2	pGAL7-Cpact, Cpacl2-pGAL10, pGAL1-EcyciA	This study
pBG03	pSP-GM2	pGAL7-Cpact, Cpacl2-pGAL10, pGAL1-HiyciA	This study
pBA1	pSP-GM2	pCCW12-Cpact, Cpacl2-pTDH3, pTEF1-EcyciA	This study
pBA2	pSP-GM2	pCCW12-Cdact, Cpacl2-pTDH3, pTEF1-EcyciA	This study
pBA3	pSP-GM2	pCCW12-Cpact, Cpacl2-pTDH3, pTEF1-HiyciA	This study
pBA4	pSP-GM2	Cpacl2-pTDH3, pTEF1-EcyciA	This study
pBA5	pSP-GM2	pTEF1-EcyciA	This study
pBA6	pSP-GM2	pCCW12-Cpact, pTEF1-EcyciA	This study
pBA7	pSP-GM2	Cpacl2-pTDH3, pTEF1-EcyciA	This study
pBA8	pSP-GM2	pTEF1-EcyciA	This study
pBA9	pSP-GM2	pCCW12-Cpact, pTEF1-EcyciA	This study
pBA10	pSP-GM2	pCCW12-Cpact, Cpacl2-pTDH3, pTEF1-EcyciA	This study
pBA11	pSP-GM2	pCCW12-Cpact, Cpacl2-pTDH3, pTEF1-HiyciA	This study
pBA12	pSP-GM2	pCCW12-Cpact, Cpacl2-pTDH3, pTEF1-EcyciA	This study
pBA13	pSP-GM2	pCCW12-Cpact, Cpacl2-pTDH3, pTEF1-HiyciA	This study
Reference
1. Jessop-Fabre MM, Tadas Jakočiūnas, Vratislav Stovicek, Dai Z, Jensen MC, Keasling JD, et al. EasyClone‐MarkerFree: A vector toolkit for marker‐less integration of genes into Saccharomyces cerevisiae via CRISPR‐Cas9. Biotechnology Journal. 2016 Aug 1;11(8):1110–7.
2. Chen Y, Partow S, Scalcinati G, Siewers V, Nielsen J. Enhancing the copy number of episomal plasmids in Saccharomyces cerevisiae for improved protein production. FEMS Yeast Research. 2012 Apr 25;12(5):598–607.
56. Already cited in the main manuscript.
‌
